# Supplementary material for: E3 Ubiquitin Ligase CHIP Inhibits Haemocyte Proliferation and Differentiation via the Ubiquitination of Runx in the Pacific Oyster
Source: Cells. 2024 Sep 13;13(18):1535. doi: 10.3390/cells13181535 (PMC11430624; doi:10.3390/cells13181535)
Supplement: Supplementary file 1 [file cells-13-01535-s001.zip]

Archive with 3 entries (2 files):
- cells-3178214-supplementary/
- cells-3178214-supplementary/cells-3178214-supplementary-res.pdf
- cells-3178214-supplementary/cells-3178214-suppplementary.pdf
